# Supplementary material for: Factors associated with attitudes towards intimate partner violence against women: a comparative analysis of 17 sub-Saharan countries
Source: BMC Int Health Hum Rights. 2009 Jul 20;9:14. doi: 10.1186/1472-698X-9-14 (PMC2718859; doi:10.1186/1472-698X-9-14)
Supplement: Additional file 1 — Multiple logistic regression results showing adjusted odds ratio (with 99% confidence interval and p-values) for relationship between acceptance of intimate partner violence against women and different determinant variables among men and women in sub-Saharan Africa. [file 1472-698X-9-14-S1.xls]

## Sheet: anat
	Multiple logistic regression results showing adjusted odds ratio for relationship between acceptance of intimate partner violence against women and different determinant variables among men and women in sub-Saharan Africa
	Benin				Burkina Faso				Ethiopia				Ghana				Kenya				Lesotho				Liberia				Madagascar				Malawi				Mozambique				Namibia				Nigeria				Rwanda
	Odds ratio (99% confidence interval)				Odds ratio (99% confidence interval)				Odds ratio (99% confidence interval)				Odds ratio (99% confidence interval)				Odds ratio (99% confidence interval)				Odds ratio (99% confidence interval)				Odds ratio (99% confidence interval)				Odds ratio (99% confidence interval)				Odds ratio (99% confidence interval)				Odds ratio (99% confidence interval)				Odds ratio (99% confidence interval)				Odds ratio (99% confidence interval)				Odds ratio (99% confidence interval)
	OR	lower	upper	p-value	OR	lower	upper	p-value	OR	lower	upper	p-value	OR	lower	upper	p-value	OR	lower	upper	p-value	OR	lower	upper	p-value	OR	lower	upper	p-value	OR	lower	upper	p-value	OR	lower	upper	p-value	OR	lower	upper	p-value	OR	lower	upper	p-value	OR	lower	upper	p-value	OR
Sex
Women (versus men)	4.40	3.90	4.97	0.000	3.71	3.26	4.22	0.000	4.03	3.44	4.71	0.000	1.73	1.53	1.96	0.000	0.87	0.75	1.01	0.017	0.71	0.60	0.84	0.000	4.37	3.72	5.14	0.000	5.36	4.25	6.75	0.000	1.99	1.67	2.38	0.000	1.38	1.20	1.59	0.000	1.13	0.94	1.36	0.087	1.49	1.26	1.77	0.000	2.13
Age (35+)
15-24	1.10	0.97	1.24	0.044	0.98	0.85	1.12	0.651	1.28	1.11	1.46	0.000	1.77	1.46	2.14	0.000	1.67	1.40	2.00	0.000	1.45	1.22	1.72	0.000	1.49	1.27	1.74	0.000	1.41	1.18	1.69	0.000	1.44	1.25	1.66	0.000	1.26	1.12	1.43	0.000	1.25	1.09	1.44	0.000	1.44	1.20	1.73	0.000	1.38
25-34	0.97	0.89	1.07	0.479	1.03	0.91	1.16	0.500	1.08	0.96	1.21	0.113	1.48	1.28	1.70	0.000	1.14	0.98	1.31	0.024	1.04	0.89	1.21	0.503	1.17	1.03	1.32	0.001	1.11	0.95	1.31	0.080	1.09	0.95	1.26	0.091	1.13	1.01	1.27	0.004	1.09	0.95	1.24	0.103	1.14	0.98	1.33	0.023	1.11
35 or older	1 (reference)				1 (reference)				1 (reference)				1 (reference)				1 (reference)				1 (reference)				1 (reference)				1 (reference)				1 (reference)				1 (reference)				1 (reference)				1 (reference)				1 (reference)
Education
No education	2.12	1.81	2.48	0.000	2.19	1.76	2.71	0.000	2.20	1.87	2.59	0.000	2.09	1.79	2.46	0.000	2.46	1.95	3.10	0.000	1.61	1.24	2.08	0.000	1.10	0.93	1.30	0.133	0.81	0.63	1.03	0.022	1.33	1.07	1.65	0.001	1.84	1.51	2.24	0.000	1.11	0.92	1.34	0.162	1.36	1.14	1.63	0.000	1.91
Primary	1.44	1.24	1.68	0.000	1.99	1.62	2.44	0.000	1.97	1.71	2.26	0.000	1.69	1.44	1.97	0.000	2.23	1.97	2.53	0.000	1.61	1.41	1.83	0.000	1.06	0.92	1.23	0.272	0.92	0.78	1.09	0.209	1.44	1.22	1.71	0.000	1.67	1.42	1.97	0.000	1.21	1.08	1.37	0.000	1.15	0.98	1.36	0.024	1.85
Secondary or higher	1 (reference)				1 (reference)				1 (reference)				1 (reference)				1 (reference)				1 (reference)				1 (reference)				1 (reference)				1 (reference)				1 (reference)				1 (reference)				1 (reference)				1 (reference)
Occupation
Working	1 (reference)				1 (reference)				1 (reference)				1 (reference)				1 (reference)				1 (reference)				1 (reference)				1 (reference)				1 (reference)				1 (reference)				1 (reference)				1 (reference)				1 (reference)
Not working	0.86	0.76	0.96	0.001	1.20	1.03	1.39	0.002	1.03	0.93	1.15	0.406	1.03	0.87	1.21	0.676	0.93	0.82	1.05	0.132	1.09	0.97	1.23	0.048	0.79	0.70	0.89	0.000	0.78	0.66	0.92	0.000	0.80	0.72	0.90	0.000	1.19	1.06	1.33	0.000	1.03	0.93	1.14	0.469	0.93	0.82	1.07	0.192	1.20
Marital
Never married	1 (reference)				1 (reference)				1 (reference)				1 (reference)				1 (reference)				1 (reference)				1 (reference)				1 (reference)				1 (reference)				1 (reference)				1 (reference)				1 (reference)				1 (reference)
Currently married	1.44	1.19	1.75	0.000	1.01	0.83	1.24	0.856	1.00	0.84	1.19	0.999	1.14	0.92	1.41	0.122	1.46	1.21	1.77	0.000	1.12	0.94	1.34	0.086	0.84	0.70	1.01	0.012	1.35	1.02	1.77	0.005	0.69	0.56	0.85	0.000	0.94	0.80	1.09	0.277	0.69	0.56	0.84	0.000	1.07	0.87	1.32	0.413	0.81
Formerly married	1.60	1.25	2.04	0.000	1.42	1.05	1.92	0.003	1.57	1.30	1.89	0.000	0.98	0.75	1.28	0.822	1.52	1.19	1.94	0.000	1.06	0.84	1.33	0.503	1.40	1.13	1.73	0.000	1.18	0.90	1.53	0.116	0.56	0.43	0.72	0.000	1.14	0.95	1.36	0.071	1.17	0.95	1.44	0.054	1.33	0.97	1.82	0.019	0.78
Wealth
Poorest	2.65	2.25	3.11	0.000	1.11	0.90	1.37	0.215	1.09	0.90	1.31	0.254	3.24	2.52	4.16	0.000	1.87	1.47	2.38	0.000	1.77	1.41	2.23	0.000	1.24	1.01	1.51	0.006	1.47	1.11	1.94	0.000	1.47	1.20	1.81	0.000	1.22	1.01	1.47	0.006	5.85	4.65	7.37	0.000	2.08	1.64	2.64	0.000	1.11
Poor	2.14	1.83	2.50	0.000	1.01	0.83	1.24	0.881	1.26	1.04	1.53	0.002	2.06	1.62	2.62	0.000	1.78	1.42	2.22	0.000	1.59	1.29	1.95	0.000	1.25	1.04	1.50	0.002	1.17	0.89	1.56	0.141	1.54	1.27	1.88	0.000	1.38	1.15	1.66	0.000	3.94	3.17	4.88	0.000	1.83	1.46	2.29	0.000	1.05
Middle	2.21	1.90	2.57	0.000	1.10	0.90	1.33	0.224	1.19	0.99	1.43	0.018	1.93	1.56	2.39	0.000	1.66	1.34	2.05	0.000	1.31	1.08	1.59	0.000	1.12	0.95	1.33	0.080	1.10	0.85	1.42	0.348	1.40	1.16	1.70	0.000	1.44	1.21	1.71	0.000	3.08	2.55	3.73	0.000	1.56	1.28	1.92	0.000	1.17
Richer	1.79	1.56	2.05	0.000	1.23	1.02	1.48	0.005	1.28	1.06	1.53	0.001	1.64	1.37	1.97	0.000	1.73	1.44	2.09	0.000	1.14	0.95	1.36	0.061	1.05	0.90	1.22	0.437	1.22	1.00	1.48	0.008	1.38	1.15	1.65	0.000	1.43	1.24	1.64	0.000	1.71	1.44	2.03	0.000	1.47	1.23	1.74	0.000	1.18
Richest	1 (reference)				1 (reference)				1 (reference)				1 (reference)				1 (reference)				1 (reference)				1 (reference)				1 (reference)				1 (reference)				1 (reference)				1 (reference)				1 (reference)				1 (reference)
Type of residence
Rural (versus urban)	1.18	1.08	1.29	0.000	1.14	0.96	1.36	0.055	2.06	1.74	2.43	0.000	0.88	0.75	1.04	0.052	1.08	0.92	1.27	0.228	1.22	1.05	1.42	0.001	1.15	1.02	1.30	0.004	0.73	0.62	0.86	0.000	1.21	1.01	1.45	0.006	1.15	1.01	1.30	0.004	1.01	0.89	1.14	0.915	0.96	0.84	1.10	0.435	1.15
Decision making indices
Respondent alone (0-5)	0.92	0.88	0.95	0.000	0.95	0.91	0.99	0.001	1.22	1.15	1.28	0.000	0.99	0.95	1.03	0.522	1.12	1.07	1.17	0.000	0.98	0.94	1.02	0.156	1.38	1.31	1.45	0.000	0.97	0.92	1.02	0.097	1.11	1.06	1.17	0.000	0.95	0.92	0.99	0.001	1.12	1.06	1.19	0.000	1.03	0.98	1.08	0.202	1.10
Husband/Partner alone (0-5)	1.06	1.01	1.10	0.001	1.02	0.97	1.07	0.332	1.21	1.14	1.28	0.000	1.00	0.94	1.05	0.918	1.11	1.05	1.17	0.000	1.09	1.03	1.16	0.000	1.36	1.27	1.45	0.000	1.14	1.05	1.24	0.000	1.13	1.07	1.18	0.000	1.12	1.08	1.17	0.000	1.20	1.13	1.28	0.000	1.21	1.15	1.26	0.000	1.11
Husband-wife (0-5)	0.92	0.88	0.96	0.000	0.88	0.83	0.93	0.000	1.04	0.99	1.09	0.033	0.91	0.86	0.96	0.000	0.88	0.83	0.93	0.000	0.81	0.77	0.86	0.000	1.18	1.13	1.24	0.000	0.90	0.84	0.97	0.000	0.92	0.87	0.98	0.001	0.97	0.93	1.01	0.030	1.01	0.96	1.06	0.642	0.93	0.88	0.99	0.001	0.99
Media access
Read newpaper	0.84	0.71	0.98	0.004	0.77	0.64	0.93	0.000	0.79	0.69	0.89	0.000	0.81	0.69	0.95	0.000	0.80	0.70	0.91	0.000	0.82	0.71	0.95	0.000	0.85	0.74	0.98	0.004	0.95	0.81	1.11	0.372	1.20	1.06	1.37	0.000	0.88	0.77	1.01	0.020	0.81	0.72	0.91	0.000	0.75	0.65	0.87	0.000	0.88
Listen to radio	0.98	0.88	1.09	0.688	1.08	0.97	1.21	0.071	0.98	0.88	1.10	0.670	0.87	0.72	1.05	0.055	1.12	0.93	1.35	0.103	0.93	0.82	1.06	0.146	0.99	0.88	1.12	0.843	0.83	0.70	0.99	0.005	1.08	0.94	1.24	0.162	0.88	0.77	1.01	0.014	1.08	0.92	1.26	0.208	0.88	0.75	1.03	0.030	0.80
Watch television	1.04	0.94	1.14	0.370	1.02	0.90	1.17	0.654	0.85	0.75	0.97	0.001	0.85	0.74	0.98	0.002	0.93	0.82	1.06	0.175	0.89	0.76	1.05	0.074	0.93	0.83	1.05	0.125	0.81	0.67	0.97	0.002	1.01	0.86	1.19	0.819	1.22	1.08	1.37	0.000	1.26	1.12	1.43	0.000	1.06	0.91	1.24	0.321	0.92
Model fit
Minimum VIF	1.13				1.19				1.37				1.17				1.28				1.13				1.33				1.35				1.15				1.09				1.09				1.26				1.14
Maximum VIF	4.66				4.39				4.23				3.89				3.01				2.55				3.28				4.84				3.49				4.53				3.94				3.41				3.59
Average VIF	2.32				2.41				2.49				2.15				1.97				1.79				2.07				2.07				2.17				2.22				2.06				2.07				2.06
VIF	Variance Inflation factor
[truncated: 19 more columns]
